# Supplementary material for: Quantitative Lipidomics Reveals Dynamic Lipid Profiles in Cinnamomum camphora Seed Kernels at Different Developmental Stages
Source: Plants (Basel). 2026 Jun 17;15(12):1887. doi: 10.3390/plants15121887 (PMC13306347; doi:10.3390/plants15121887)
Supplement: Supplementary file 1 [file plants-15-01887-s001.zip]

Archive with 1 entries (1 files):
- plants-4335750-supplementary.pdf
